# Supplementary material for: Virtual Screening Approaches to Identify Promising Multitarget-Directed Ligands for the Treatment of Autism Spectrum Disorder
Source: Molecules. 2024 Nov 7;29(22):5271. doi: 10.3390/molecules29225271 (PMC11596355; doi:10.3390/molecules29225271)
Supplement: Supplementary file 1 [file molecules-29-05271-s001.zip]

Archive with 1 entries (1 files):
- molecules-3261256-supplementary.pdf
